# Supplementary material for: Increasing the Efficiency of CRISPR/Cas9-mediated Precise Genome Editing of HSV-1 Virus in Human Cells
Source: Sci Rep. 2016 Oct 7;6:34531. doi: 10.1038/srep34531 (PMC5054376; doi:10.1038/srep34531)
Supplement: Supplementary Information [file srep34531-s2.xlsx]

## Sheet: Sheet6
Table S1. The sgRNA library targeting the HSV-1 genome.
Position	sgRNA
pos-20	ggcgcgcgcgcgcgcaaaaa
pos-23	gcgcgcgcgcgcaaaaaagg
pos-24	cgcgcgcgcgcaaaaaaggc
pos-27	gcgcgcgcaaaaaaggcggg
pos-30	cgcgcaaaaaaggcgggcgg
pos-35	aaaaaaggcgggcggcggtc
pos-36	aaaaaggcgggcggcggtcc
pos-39	aaggcgggcggcggtccggg
pos-54	ccgggcggcgtgcgcgcgcg
pos-57	ggcggcgtgcgcgcgcgcgg
pos-58	gcggcgtgcgcgcgcgcggc
pos-63	gtgcgcgcgcgcggcgggcg
pos-64	tgcgcgcgcgcggcgggcgt
pos-65	gcgcgcgcgcggcgggcgtg
pos-66	cgcgcgcgcggcgggcgtgg
pos-67	gcgcgcgcggcgggcgtggg
pos-70	cgcgcggcgggcgtgggggg
pos-71	gcgcggcgggcgtggggggc
pos-72	cgcggcgggcgtggggggcg
pos-78	gggcgtggggggcggggccg
pos-79	ggcgtggggggcggggccgc
pos-84	ggggggcggggccgcgggag
pos-85	gggggcggggccgcgggagc
pos-86	ggggcggggccgcgggagcg
pos-87	gggcggggccgcgggagcgg
pos-90	cggggccgcgggagcggggg
pos-95	ccgcgggagcgggggaggag
pos-96	cgcgggagcgggggaggagc
pos-97	gcgggagcgggggaggagcg
pos-98	cgggagcgggggaggagcgg
pos-101	gagcgggggaggagcggggg
pos-106	ggggaggagcgggggaggag
pos-107	gggaggagcgggggaggagc
pos-108	ggaggagcgggggaggagcg
pos-109	gaggagcgggggaggagcgg
pos-110	aggagcgggggaggagcggg
pos-113	agcgggggaggagcgggggg
pos-118	gggaggagcggggggaggag
pos-119	ggaggagcggggggaggagc
pos-120	gaggagcggggggaggagcg
pos-121	aggagcggggggaggagcgg
pos-122	ggagcggggggaggagcggg
pos-125	gcggggggaggagcgggggg
pos-130	gggaggagcggggggaggag
pos-131	ggaggagcggggggaggagc
pos-132	gaggagcggggggaggagcg
pos-133	aggagcggggggaggagcgg
pos-134	ggagcggggggaggagcggg
pos-137	gcggggggaggagcgggggg
pos-142	gggaggagcggggggaggag
pos-143	ggaggagcggggggaggagc
pos-144	gaggagcggggggaggagcg
pos-145	aggagcggggggaggagcgg
pos-146	ggagcggggggaggagcggg
pos-149	gcggggggaggagcgggggg
pos-154	gggaggagcggggggaggag
pos-155	ggaggagcggggggaggagc
pos-156	gaggagcggggggaggagcg
pos-157	aggagcggggggaggagcgg
pos-158	ggagcggggggaggagcggg
pos-161	gcggggggaggagcgggggg
pos-166	gggaggagcggggggaggag
pos-167	ggaggagcggggggaggagc
pos-168	gaggagcggggggaggagcg
pos-169	aggagcggggggaggagcgg
pos-170	ggagcggggggaggagcggg
pos-173	gcggggggaggagcgggggg
pos-178	gggaggagcggggggaggag
pos-179	ggaggagcggggggaggagc
pos-180	gaggagcggggggaggagcg
pos-181	aggagcggggggaggagcgg
pos-182	ggagcggggggaggagcggg
pos-185	gcggggggaggagcgggggg
pos-190	gggaggagcggggggaggag
pos-191	ggaggagcggggggaggagc
pos-192	gaggagcggggggaggagcg
pos-193	aggagcggggggaggagcgg
pos-194	ggagcggggggaggagcggg
pos-197	gcggggggaggagcgggggg
pos-202	gggaggagcggggggaggag
pos-203	ggaggagcggggggaggagc
pos-204	gaggagcggggggaggagcg
pos-205	aggagcggggggaggagcgg
pos-206	ggagcggggggaggagcggg
pos-209	gcggggggaggagcgggggg
pos-214	gggaggagcggggggaggag
pos-215	ggaggagcggggggaggagc
pos-216	gaggagcggggggaggagcg
pos-217	aggagcggggggaggagcgg
pos-218	ggagcggggggaggagcggg
pos-221	gcggggggaggagcgggggg
pos-226	gggaggagcggggggaggag
pos-227	ggaggagcggggggaggagc
pos-228	gaggagcggggggaggagcg
pos-229	aggagcggggggaggagcgg
pos-230	ggagcggggggaggagcggg
pos-233	gcggggggaggagcgggggg
pos-238	gggaggagcggggggaggag
pos-239	ggaggagcggggggaggagc
pos-240	gaggagcggggggaggagcg
pos-241	aggagcggggggaggagcgg
pos-242	ggagcggggggaggagcggg
pos-245	gcggggggaggagcgggggg
pos-250	gggaggagcggggggaggag
pos-251	ggaggagcggggggaggagc
pos-252	gaggagcggggggaggagcg
pos-253	aggagcggggggaggagcgg
pos-254	ggagcggggggaggagcggg
pos-257	gcggggggaggagcgggggg
pos-262	gggaggagcggggggaggag
pos-263	ggaggagcggggggaggagc
pos-264	gaggagcggggggaggagcg
pos-265	aggagcggggggaggagcgg
pos-266	ggagcggggggaggagcggg
pos-269	gcggggggaggagcgggggg
pos-274	gggaggagcggggggaggag
pos-275	ggaggagcggggggaggagc
pos-276	gaggagcggggggaggagcg
pos-277	aggagcggggggaggagcgg
pos-278	ggagcggggggaggagcggg
pos-281	gcggggggaggagcgggggg
pos-286	gggaggagcggggggaggag
pos-287	ggaggagcggggggaggagc
pos-288	gaggagcggggggaggagcg
pos-289	aggagcggggggaggagcgg
pos-292	agcggggggaggagcggggg
pos-297	ggggaggagcgggggaggag
pos-308	ggggaggagcggccagaccc
pos-314	gagcggccagaccccggaaa
pos-315	agcggccagaccccggaaac
pos-339	cccccccaaaacacaccccc
pos-340	ccccccaaaacacacccccc
pos-341	cccccaaaacacaccccccg
pos-342	ccccaaaacacaccccccgg
pos-352	caccccccgggggtcgcgcg
pos-363	ggtcgcgcgcggccctttaa
pos-366	cgcgcgcggccctttaaagg
pos-367	gcgcgcggccctttaaaggc
pos-370	cgcggccctttaaaggcggg
pos-373	ggccctttaaaggcgggcgg
pos-374	gccctttaaaggcgggcggc
pos-382	aaggcgggcggcgggcagcc
pos-383	aggcgggcggcgggcagccc
pos-393	cgggcagcccgggccccccg
pos-416	ccgagactagcgagttagac
pos-472	cctgtcaaactctaccaccc
pos-492	cggcacgctctctgtctcca
pos-511	atggcccgccgccgccatcg
pos-527	atcgcggcccccgccgcccc
pos-535	ccccgccgcccccggccgcc
pos-536	cccgccgcccccggccgccc
pos-543	cccccggccgcccgggccca
pos-544	ccccggccgcccgggcccac
pos-549	gccgcccgggcccacgggcg
pos-570	ggtcccaaccgcacagtccc
pos-591	ggtaacctccacgcccaact
pos-600	cacgcccaactcggaacccg
pos-605	ccaactcggaacccgtggtc
pos-618	cgtggtcaggagcgcgcccg
pos-646	ccgccgccgccccccgccag
pos-647	cgccgccgccccccgccagt
pos-683	gttcgctgctgctgcgccag
pos-728	ccgacgacgacgacgacgac
pos-732	cgacgacgacgacgactggc
pos-753	ggacagccccccgcccgagc
pos-762	cccgcccgagccggcgccag
pos-767	ccgagccggcgccagaggcc
pos-794	ccgccgccgccccccgcccc
pos-808	cgcccccggtccccaccgcc
pos-813	ccggtccccaccgcccggcg
pos-814	cggtccccaccgcccggcgc
pos-819	cccaccgcccggcgcgggcc
pos-820	ccaccgcccggcgcgggccc
pos-821	caccgcccggcgcgggcccg
pos-822	accgcccggcgcgggcccgg
pos-823	ccgcccggcgcgggcccggg
pos-826	cccggcgcgggcccgggggg
pos-827	ccggcgcgggcccggggggc
pos-828	cggcgcgggcccggggggcg
pos-912	gcgcgtcaccgcagagcacc
pos-936	gcgcctgcgcctgcgacgcg
pos-937	cgcctgcgcctgcgacgcgc
pos-940	ctgcgcctgcgacgcgcggg
pos-941	tgcgcctgcgacgcgcgggc
pos-942	gcgcctgcgacgcgcgggcg
pos-945	cctgcgacgcgcgggcgggg
pos-946	ctgcgacgcgcgggcgggga
pos-947	tgcgacgcgcgggcggggag
pos-948	gcgacgcgcgggcggggagg
pos-995	cgacccccgcgacccccacg
pos-996	gacccccgcgacccccacgc
pos-1019	tgcgcttctcgccccacgtc
pos-1020	gcgcttctcgccccacgtcc
pos-1032	ccacgtccgggtgcgccacc
pos-1035	cgtccgggtgcgccacctgg
pos-1040	gggtgcgccacctggtggtc
pos-1041	ggtgcgccacctggtggtct
pos-1047	ccacctggtggtctgggcct
pos-1059	ctgggcctcggccgcccgcc
pos-1069	gccgcccgcctggcgcgccg
pos-1076	gcctggcgcgccgcggctcg
pos-1077	cctggcgcgccgcggctcgt
pos-1088	gcggctcgtgggcccgcgag
pos-1089	cggctcgtgggcccgcgagc
pos-1097	gggcccgcgagcgggccgac
pos-1098	ggcccgcgagcgggccgacc
pos-1103	gcgagcgggccgaccgggct
pos-1109	gggccgaccgggctcggttc
pos-1115	accgggctcggttccggcgc
pos-1116	ccgggctcggttccggcgcc
pos-1119	ggctcggttccggcgccggg
pos-1122	tcggttccggcgccgggtgg
pos-1125	gttccggcgccgggtggcgg
pos-1131	gcgccgggtggcggaggccg
pos-1134	ccgggtggcggaggccgagg
pos-1141	gcggaggccgaggcggtcat
pos-1142	cggaggccgaggcggtcatc
pos-1152	ggcggtcatcgggccgtgcc
pos-1153	gcggtcatcgggccgtgcct
pos-1154	cggtcatcgggccgtgcctg
pos-1161	cgggccgtgcctggggcccg
pos-1172	tggggcccgaggcccgtgcc
pos-1173	ggggcccgaggcccgtgccc
pos-1179	cgaggcccgtgcccgggccc
pos-1186	cgtgcccgggccctggcccg
pos-1192	cgggccctggcccgcggagc
pos-1197	cctggcccgcggagccggcc
pos-1206	cggagccggcccggcgaact
pos-1225	tcggtctaacgttacacccg
pos-1228	gtctaacgttacacccgagg
pos-1233	acgttacacccgaggcggcc
pos-1234	cgttacacccgaggcggcct
pos-1244	gaggcggcctgggtcttccg
pos-1253	tgggtcttccgcggagctcc
pos-1254	gggtcttccgcggagctccc
pos-1279	ctccgcaccaagccgctctc
pos-1290	gccgctctccggagagacga
pos-1294	ctctccggagagacgatggc
pos-1316	gagccgcgcatatatacgct
pos-1322	cgcatatatacgcttggagc
pos-1335	ttggagccggcccgcccccg
pos-1338	gagccggcccgcccccgagg
pos-1339	agccggcccgcccccgaggc
pos-1350	ccccgaggcgggcccgccct
pos-1353	cgaggcgggcccgccctcgg
pos-1354	gaggcgggcccgccctcgga
pos-1357	gcgggcccgccctcggaggg
pos-1358	cgggcccgccctcggagggc
pos-1363	ccgccctcggagggcgggac
pos-1371	ggagggcgggactggccaat
pos-1374	gggcgggactggccaatcgg
pos-1386	ccaatcggcggccgccagcg
pos-1389	atcggcggccgccagcgcgg
pos-1390	tcggcggccgccagcgcggc
pos-1391	cggcggccgccagcgcggcg
pos-1396	gccgccagcgcggcggggcc
pos-1422	accagcgtccgccgagtcgt
pos-1423	ccagcgtccgccgagtcgtc
pos-1424	cagcgtccgccgagtcgtcg
pos-1429	tccgccgagtcgtcggggcc
pos-1437	gtcgtcggggcccggcccac
pos-1438	tcgtcggggcccggcccact
pos-1441	tcggggcccggcccactggg
pos-1458	gggcggtaactcccgcccag
pos-1459	ggcggtaactcccgcccagt
pos-1463	gtaactcccgcccagtgggc
pos-1464	taactcccgcccagtgggcc
pos-1479	gggccgggccgcccacttcc
pos-1484	gggccgcccacttcccggta
pos-1504	tggtaattaaaaacttgcag
pos-1522	agaggccttgttccgcttcc
pos-1527	ccttgttccgcttcccggta
pos-1548	ggtaattagaaactcattaa
pos-1549	gtaattagaaactcattaat
pos-1552	attagaaactcattaatggg
pos-1558	aactcattaatgggcggccc
pos-1577	ccggccgcccttcccgcttc
pos-1589	cccgcttccggcaattcccg
pos-1599	gcaattcccgcggcccttaa
pos-1600	caattcccgcggcccttaat
pos-1609	cggcccttaatgggcaaccc
pos-1649	gccgcgcgtaaccactcccc
pos-1650	ccgcgcgtaaccactcccct
pos-1651	cgcgcgtaaccactcccctg
pos-1657	taaccactcccctggggttc
pos-1658	aaccactcccctggggttcc
pos-1679	ggttatgttaattgcttttt
pos-1682	tatgttaattgcttttttgg
pos-1691	tgcttttttggcggaacaca
pos-1706	acacacggcccctcgcgcat
pos-1713	gcccctcgcgcattggcccg
pos-1714	cccctcgcgcattggcccgc
pos-1736	gtcgctcaatgaacccgcat
pos-1744	atgaacccgcattggtcccc
pos-1745	tgaacccgcattggtcccct
pos-1746	gaacccgcattggtcccctg
pos-1752	gcattggtcccctggggttc
pos-1753	cattggtcccctggggttcc
pos-1758	gtcccctggggttccgggta
pos-1774	ggtatggtaatgagtttctt
pos-1775	gtatggtaatgagtttcttc
pos-1779	ggtaatgagtttcttcggga
pos-1782	aatgagtttcttcgggaagg
pos-1783	atgagtttcttcgggaaggc
pos-1792	ttcgggaaggcgggaagccc
pos-1793	tcgggaaggcgggaagcccc
pos-1794	cgggaaggcgggaagccccg
pos-1806	aagccccggggcaccgacgc
pos-1826	aggccaagcccctgttgcgt
pos-1829	ccaagcccctgttgcgtcgg
pos-1830	caagcccctgttgcgtcggc
pos-1833	gcccctgttgcgtcggcggg
pos-1834	cccctgttgcgtcggcggga
pos-1835	ccctgttgcgtcggcgggag
pos-1846	cggcgggaggggcatgctaa
pos-1847	ggcgggaggggcatgctaat
pos-1848	gcgggaggggcatgctaatg
pos-1856	ggcatgctaatggggttctt
pos-1857	gcatgctaatggggttcttt
pos-1858	catgctaatggggttctttg
pos-1859	atgctaatggggttctttgg
pos-1866	tggggttctttgggggacac
pos-1867	ggggttctttgggggacacc
pos-1871	ttctttgggggacaccgggt
pos-1884	accgggttggtcccccaaat
pos-1885	ccgggttggtcccccaaatc
pos-1886	cgggttggtcccccaaatcg
pos-1887	gggttggtcccccaaatcgg
pos-1891	tggtcccccaaatcgggggc
pos-1892	ggtcccccaaatcgggggcc
pos-1918	tgcatgctaatgatattctt
pos-1919	gcatgctaatgatattcttt
pos-1920	catgctaatgatattctttg
pos-1921	atgctaatgatattctttgg
pos-1927	atgatattctttgggggcgc
pos-1928	tgatattctttgggggcgcc
pos-1932	attctttgggggcgccgggt
pos-1939	gggggcgccgggttggtccc
pos-1940	ggggcgccgggttggtcccc
pos-1941	gggcgccgggttggtccccg
pos-1945	gccgggttggtccccgggga
pos-1946	ccgggttggtccccggggac
pos-1947	cgggttggtccccggggacg
pos-1958	ccggggacggggccgccccg
pos-1961	gggacggggccgccccgcgg
pos-1962	ggacggggccgccccgcggt
pos-1976	cgcggtgggcctgcctcccc
pos-1977	gcggtgggcctgcctcccct
pos-1985	cctgcctcccctgggacgcg
pos-1992	cccctgggacgcgcggccat
pos-1993	ccctgggacgcgcggccatt
pos-1994	cctgggacgcgcggccattg
pos-1995	ctgggacgcgcggccattgg
pos-2018	aatcgtcactgccgcccctt
pos-2019	atcgtcactgccgccccttt
pos-2020	tcgtcactgccgcccctttg
pos-2023	tcactgccgcccctttgggg
pos-2024	cactgccgcccctttgggga
pos-2025	actgccgcccctttggggag
pos-2030	cgcccctttggggaggggaa
pos-2035	ctttggggaggggaaaggcg
pos-2036	tttggggaggggaaaggcgt
pos-2037	ttggggaggggaaaggcgtg
pos-2053	cgtggggtataagttagccc
pos-2061	ataagttagccctggcccga
pos-2066	ttagccctggcccgacggtc
pos-2083	gtctggtcgcatttgcacct
pos-2090	cgcatttgcacctcggcact
pos-2110	cggagcgagacgcagcagcc
pos-2119	acgcagcagccaggcagact
pos-2120	cgcagcagccaggcagactc
pos-2173	ccgcctacgttgcgaccccc
pos-2174	cgcctacgttgcgaccccca
pos-2216	ccagccgcatacgaccccca
pos-2229	acccccatggagccccgccc
pos-2245	gccccggagcgagtacccgc
pos-2252	agcgagtacccgccggcctg
pos-2253	gcgagtacccgccggcctga
pos-2270	tgagggccgcccccagcgcg
pos-2275	gccgcccccagcgcgaggtg
pos-2276	ccgcccccagcgcgaggtga
pos-2277	cgcccccagcgcgaggtgag
pos-2281	cccagcgcgaggtgaggggc
pos-2282	ccagcgcgaggtgaggggcc
pos-2294	gaggggccgggcgccatgtc
pos-2295	aggggccgggcgccatgtct
pos-2296	ggggccgggcgccatgtctg
pos-2307	ccatgtctggggcgccatgt
pos-2308	catgtctggggcgccatgtt
pos-2309	atgtctggggcgccatgttg
pos-2310	tgtctggggcgccatgttgg
pos-2311	gtctggggcgccatgttggg
pos-2322	catgttggggggcgccatgt
pos-2323	atgttggggggcgccatgtt
pos-2324	tgttggggggcgccatgttg
pos-2325	gttggggggcgccatgttgg
pos-2326	ttggggggcgccatgttggg
pos-2337	catgttggggggcgccatgt
pos-2338	atgttggggggcgccatgtt
pos-2339	tgttggggggcgccatgttg
pos-2340	gttggggggcgccatgttgg
pos-2360	gggacccccgacccttacac
pos-2366	cccgacccttacactggaac
pos-2378	actggaaccggccgccatgt
pos-2379	ctggaaccggccgccatgtt
pos-2380	tggaaccggccgccatgttg
pos-2381	ggaaccggccgccatgttgg
pos-2399	gggggacccccactcataca
pos-2400	ggggacccccactcatacac
pos-2406	ccccactcatacacgggagc
pos-2407	cccactcatacacgggagcc
pos-2418	acgggagccgggcgccatgt
pos-2419	cgggagccgggcgccatgtt
pos-2420	gggagccgggcgccatgttg
pos-2432	ccatgttggggcgccatgtt
pos-2433	catgttggggcgccatgtta
pos-2434	atgttggggcgccatgttag
pos-2435	tgttggggcgccatgttagg
pos-2440	gggcgccatgttagggggcg
pos-2465	ccccgtgacactatatatac
pos-2466	cccgtgacactatatataca
pos-2471	gacactatatatacagggac
pos-2472	acactatatatacagggacc
pos-2473	cactatatatacagggaccg
pos-2474	actatatatacagggaccgg
pos-2486	gggaccgggggcgccatgtt
pos-2487	ggaccgggggcgccatgtta
pos-2488	gaccgggggcgccatgttag
pos-2489	accgggggcgccatgttagg
pos-2494	gggcgccatgttagggggcg
pos-2519	ccccctgaccctatatatac
pos-2520	cccctgaccctatatataca
pos-2525	gaccctatatatacagggac
pos-2526	accctatatatacagggacc
pos-2527	ccctatatatacagggaccg
pos-2540	gggaccggggtcgccctgtt
pos-2541	ggaccggggtcgccctgtta
pos-2542	gaccggggtcgccctgttag
pos-2596	agacccccaacacctacaca
pos-2617	ggcccctttgactcagacgc
pos-2618	gcccctttgactcagacgca
pos-2623	tttgactcagacgcagggcc
pos-2624	ttgactcagacgcagggccc
pos-2625	tgactcagacgcagggcccg
pos-2634	cgcagggcccggggtcgccg
pos-2635	gcagggcccggggtcgccgt
pos-2684	cgcccccacaacaaacacac
pos-2685	gcccccacaacaaacacaca
pos-2690	cacaacaaacacacagggac
pos-2691	acaacaaacacacagggacc
pos-2692	caacaaacacacagggaccg
pos-2705	gggaccggggtcgccgtgtt
pos-2706	ggaccggggtcgccgtgtta
pos-2707	gaccggggtcgccgtgttag
pos-2708	accggggtcgccgtgttagg
pos-2713	ggtcgccgtgttagggggcg
pos-2735	gtccccactgactcatacgc
pos-2736	tccccactgactcatacgca
pos-2760	ccccttactcacacgcatct
pos-2761	cccttactcacacgcatcta
pos-2762	ccttactcacacgcatctag
pos-2763	cttactcacacgcatctagg
pos-2764	ttactcacacgcatctaggg
pos-2767	ctcacacgcatctagggggg
pos-2768	tcacacgcatctaggggggt
pos-2769	cacacgcatctaggggggtg
pos-2772	acgcatctaggggggtgggg
pos-2791	gaggagccgcccgccatatt
pos-2792	aggagccgcccgccatattt
pos-2793	ggagccgcccgccatatttg
pos-2794	gagccgcccgccatatttgg
pos-2803	gccatatttgggggacgccg
pos-2804	ccatatttgggggacgccgt
pos-2818	cgccgtgggacccccgactc
pos-2827	acccccgactccggtgcgtc
pos-2830	cccgactccggtgcgtctgg
pos-2831	ccgactccggtgcgtctgga
pos-2834	actccggtgcgtctggaggg
pos-2835	ctccggtgcgtctggagggc
pos-2843	cgtctggagggcgggagaag
pos-2844	gtctggagggcgggagaaga
pos-2853	gcgggagaagagggaagaag
pos-2854	cgggagaagagggaagaaga
pos-2855	gggagaagagggaagaagag
pos-2859	gaagagggaagaagaggggt
pos-2860	aagagggaagaagaggggtc
pos-2869	gaagaggggtcgggatccaa
pos-2873	aggggtcgggatccaaagga
pos-2890	ggacggacccagaccacctt
pos-2922	cctttctcccccctcttccg
pos-2930	ccccctcttccgaggccagc
pos-2931	cccctcttccgaggccagca
pos-2932	ccctcttccgaggccagcag
pos-2933	cctcttccgaggccagcagg
pos-2934	ctcttccgaggccagcaggg
pos-2938	tccgaggccagcaggggggc
pos-2949	caggggggcaggactttgtg
pos-2952	gggggcaggactttgtgagg
pos-2953	ggggcaggactttgtgaggc
pos-2954	gggcaggactttgtgaggcg
pos-2955	ggcaggactttgtgaggcgg
pos-2956	gcaggactttgtgaggcggg
pos-2957	caggactttgtgaggcgggg
pos-2958	aggactttgtgaggcggggg
pos-2961	actttgtgaggcgggggggg
pos-2962	ctttgtgaggcgggggggga
pos-2963	tttgtgaggcggggggggag
pos-2964	ttgtgaggcggggggggagg
pos-2973	ggggggggagggggaactcg
pos-2974	gggggggagggggaactcgt
pos-2989	ctcgtgggcgctgattgacg
pos-2990	tcgtgggcgctgattgacgc
pos-3042	tttttcccctcagcccgccc
pos-3050	ctcagcccgccccggatgtc
pos-3051	tcagcccgccccggatgtct
pos-3078	tccctgcgaccgagacctgc
pos-3093	cctgccggacagcagcgact
pos-3096	gccggacagcagcgactcgg
pos-3099	ggacagcagcgactcggagg
pos-3111	ctcggaggcggagaccgaag
pos-3112	tcggaggcggagaccgaagt
pos-3113	cggaggcggagaccgaagtg
pos-3114	ggaggcggagaccgaagtgg
pos-3115	gaggcggagaccgaagtggg
pos-3116	aggcggagaccgaagtgggg
pos-3119	cggagaccgaagtggggggg
pos-3120	ggagaccgaagtgggggggc
pos-3121	gagaccgaagtgggggggcg
pos-3122	agaccgaagtgggggggcgg
pos-3123	gaccgaagtgggggggcggg
pos-3159	tgacgacgactccgcctccg
pos-3162	cgacgactccgcctccgagg
pos-3171	cgcctccgaggcggacagca
pos-3177	cgaggcggacagcacggaca
pos-3192	ggacacggaactgttcgaga
pos-3193	gacacggaactgttcgagac
pos-3194	acacggaactgttcgagacg
pos-3201	actgttcgagacggggctgc
pos-3202	ctgttcgagacggggctgct
pos-3203	tgttcgagacggggctgctg
pos-3210	gacggggctgctggggccgc
pos-3211	acggggctgctggggccgca
pos-3216	gctgctggggccgcagggcg
pos-3220	ctggggccgcagggcgtgga
pos-3221	tggggccgcagggcgtggat
pos-3222	ggggccgcagggcgtggatg
pos-3223	gggccgcagggcgtggatgg
pos-3224	ggccgcagggcgtggatggg
pos-3225	gccgcagggcgtggatgggg
pos-3228	gcagggcgtggatggggggg
pos-3234	cgtggatgggggggcggtct
pos-3235	gtggatgggggggcggtctc
pos-3236	tggatgggggggcggtctcg
pos-3237	ggatgggggggcggtctcgg
pos-3238	gatgggggggcggtctcggg
pos-3239	atgggggggcggtctcgggg
pos-3255	gggggggagccccccccgcg
pos-3265	cccccccgcgaggaagaccc
pos-3274	gaggaagaccccggcagttg
pos-3275	aggaagaccccggcagttgc
pos-3276	ggaagaccccggcagttgcg
pos-3277	gaagaccccggcagttgcgg
pos-3294	cgggggcgccccccctcgag
pos-3298	ggcgccccccctcgagagga
pos-3299	gcgccccccctcgagaggac
pos-3300	cgccccccctcgagaggacg
pos-3301	gccccccctcgagaggacgg
pos-3302	ccccccctcgagaggacggg
pos-3312	agaggacggggggagcgacg
pos-3313	gaggacggggggagcgacga
pos-3336	cgacgtgtgcgccgtgtgca
pos-3413	gcatcccgtgcatgaaaacc
pos-3456	cccgctgtgcaacgccaagc
pos-3471	caagctggtgtacctgatag
pos-3472	aagctggtgtacctgatagt
pos-3487	atagtgggcgtgacgcccag
pos-3488	tagtgggcgtgacgcccagc
pos-3534	gaacgacccccagacccgca
pos-3537	cgacccccagacccgcatgg
pos-3543	ccagacccgcatggaggccg
pos-3546	gacccgcatggaggccgagg
pos-3554	tggaggccgaggaggccgtc
pos-3555	ggaggccgaggaggccgtca
pos-3558	ggccgaggaggccgtcaggg
pos-3559	gccgaggaggccgtcagggc
pos-3564	ggaggccgtcagggcgggca
pos-3570	cgtcagggcgggcacggccg
pos-3581	gcacggccgtggactttatc
pos-3585	ggccgtggactttatctgga
pos-3586	gccgtggactttatctggac
pos-3596	ttatctggacgggcaatcag
pos-3608	gcaatcagcggttcgccccg
pos-3621	cgccccgcggtacctgaccc
pos-3622	gccccgcggtacctgaccct
pos-3623	ccccgcggtacctgaccctg
pos-3624	cccgcggtacctgaccctgg
pos-3625	ccgcggtacctgaccctggg
pos-3626	cgcggtacctgaccctgggg
pos-3633	cctgaccctgggggggcaca
pos-3638	ccctgggggggcacacggtg
pos-3639	cctgggggggcacacggtga
pos-3672	cacccaccctgagcccacca
pos-3678	ccctgagcccaccacggacg
pos-3693	ggacgaggatgacgacgacc
pos-3700	gatgacgacgacctggacga
pos-3705	cgacgacctggacgacggtg
pos-3708	cgacctggacgacggtgagg
pos-3709	gacctggacgacggtgaggc
pos-3710	acctggacgacggtgaggcg
pos-3711	cctggacgacggtgaggcgg
pos-3712	ctggacgacggtgaggcggg
pos-3713	tggacgacggtgaggcgggg
pos-3716	acgacggtgaggcggggggg
pos-3721	ggtgaggcgggggggcggcg
pos-3728	cgggggggcggcgaggaccc
pos-3729	gggggggcggcgaggaccct
pos-3730	ggggggcggcgaggaccctg
pos-3731	gggggcggcgaggaccctgg
pos-3734	ggcggcgaggaccctggggg
pos-3737	ggcgaggaccctgggggagg
pos-3740	gaggaccctgggggaggagg
pos-3743	gaccctgggggaggaggagg
pos-3744	accctgggggaggaggagga
pos-3745	ccctgggggaggaggaggag
pos-3746	cctgggggaggaggaggagg
pos-3747	ctgggggaggaggaggaggg
pos-3748	tgggggaggaggaggagggg
pos-3749	gggggaggaggaggaggggg
pos-3750	ggggaggaggaggagggggg
pos-3751	gggaggaggaggaggggggg
pos-3754	aggaggaggagggggggggg
pos-3755	ggaggaggagggggggggga
pos-3758	ggaggaggggggggggaggg
pos-3764	ggggggggggagggaggaat
pos-3767	gggggggagggaggaatagg
pos-3768	ggggggagggaggaataggc
pos-3771	gggagggaggaataggcggg
pos-3772	ggagggaggaataggcgggc
pos-3775	gggaggaataggcgggcggg
pos-3776	ggaggaataggcgggcgggc
pos-3781	aataggcgggcgggcgggcg
pos-3786	gcgggcgggcgggcgaggaa
pos-3787	cgggcgggcgggcgaggaaa
pos-3790	gcgggcgggcgaggaaaggg
pos-3791	cgggcgggcgaggaaagggc
pos-3795	cgggcgaggaaagggcgggc
pos-3796	gggcgaggaaagggcgggcc
pos-3797	ggcgaggaaagggcgggccg
pos-3800	gaggaaagggcgggccgggg
pos-3801	aggaaagggcgggccgggga
pos-3802	ggaaagggcgggccggggag
pos-3803	gaaagggcgggccggggagg
pos-3867	acgtaccgcccgccccccgc
pos-3893	ccccgcgcccccccacgcag
pos-3916	cgccgccgcgccccccgtga
pos-3917	gccgccgcgccccccgtgac
pos-3920	gccgcgccccccgtgacggg
pos-3921	ccgcgccccccgtgacgggc
pos-3922	cgcgccccccgtgacgggcg
pos-3946	gtctcacgcagccccccagc
pos-3952	cgcagccccccagccggccg
pos-3957	ccccccagccggccgcggct
pos-3973	ggctcggacagcgcccccct
pos-3983	gcgcccccctcggcgcccat
pos-3984	cgcccccctcggcgcccatc
pos-3992	tcggcgcccatcgggccaca
pos-4028	aacaccaccaccaacagcag
pos-4031	accaccaccaacagcagcgg
pos-4034	accaccaacagcagcggcgg
pos-4037	accaacagcagcggcggcgg
pos-4060	ctcccgccagtcgcgagccg
pos-4068	agtcgcgagccgcggtgccg
pos-4069	gtcgcgagccgcggtgccgc
pos-4070	tcgcgagccgcggtgccgcg
pos-4071	cgcgagccgcggtgccgcgg
pos-4072	gcgagccgcggtgccgcggg
pos-4079	gcggtgccgcggggggcgtc
pos-4088	cggggggcgtctggcccctc
pos-4089	ggggggcgtctggcccctcc
pos-4090	gggggcgtctggcccctccg
pos-4091	ggggcgtctggcccctccgg
pos-4092	gggcgtctggcccctccggg
pos-4093	ggcgtctggcccctccgggg
pos-4097	tctggcccctccgggggggt
pos-4098	ctggcccctccgggggggtt
pos-4099	tggcccctccgggggggttg
pos-4111	gggggttggggttgttgaag
pos-4114	ggttggggttgttgaagcgg
pos-4117	tggggttgttgaagcggagg
pos-4118	ggggttgttgaagcggaggc
pos-4119	gggttgttgaagcggaggcg
pos-4122	ttgttgaagcggaggcgggg
pos-4128	aagcggaggcggggcggccg
pos-4129	agcggaggcggggcggccga
pos-4130	gcggaggcggggcggccgag
pos-4134	aggcggggcggccgaggggc
pos-4138	ggggcggccgaggggccgga
pos-4139	gggcggccgaggggccggac
pos-4210	agtgatcagcgactcccccc
pos-4224	cccccccggcctctccccac
pos-4234	ctctccccacaggccccccg
pos-4247	ccccccgcggcgcccatgcc
pos-4265	ccaggctccgccccccgccc
pos-4282	ccccggtccccccgcgtccg
pos-4291	ccccgcgtccgcggccgcgt
pos-4292	cccgcgtccgcggccgcgtc
pos-4312	gggccccgcgcgcccccgcg
pos-4318	cgcgcgcccccgcgcggccg
pos-4332	cggccgtggccccgtgtgtg
pos-4333	ggccgtggccccgtgtgtgc
pos-4345	gtgtgtgcgggcgccgcctc
pos-4346	tgtgtgcgggcgccgcctcc
pos-4347	gtgtgcgggcgccgcctccg
pos-4352	cgggcgccgcctccggggcc
pos-4366	ggggcccggcccccgcgccc
pos-4373	ggcccccgcgccccggcccc
pos-4374	gcccccgcgccccggccccc
pos-4375	cccccgcgccccggcccccg
pos-4378	ccgcgccccggcccccgggg
pos-4384	cccggcccccggggcggagc
pos-4399	ggagccggccgcccgccccg
pos-4435	gccccagtcgcactcgtccc
pos-4441	gtcgcactcgtccctggctc
pos-4470	accaagaacagagtctgtgc
pos-4471	ccaagaacagagtctgtgcc
pos-4483	tctgtgccgggcgcgtgcga
pos-4486	gtgccgggcgcgtgcgacgg
pos-4493	gcgcgtgcgacggtggcgcg
pos-4498	tgcgacggtggcgcgcggct
pos-4499	gcgacggtggcgcgcggctc
pos-4500	cgacggtggcgcgcggctcg
pos-4501	gacggtggcgcgcggctcgg
pos-4502	acggtggcgcgcggctcggg
pos-4503	cggtggcgcgcggctcgggg
pos-4507	ggcgcgcggctcgggggggc
pos-4508	gcgcgcggctcgggggggcc
pos-4513	cggctcgggggggccgggcg
pos-4516	ctcgggggggccgggcgtgg
pos-4517	tcgggggggccgggcgtgga
pos-4520	ggggggccgggcgtggaggg
pos-4526	ccgggcgtggagggtggaca
pos-4527	cgggcgtggagggtggacac
pos-4538	ggtggacacgggccctcccg
pos-4553	tcccgcggcgccgccccctc
pos-4568	ccctccggcgccgccccctc
pos-4606	ctccgccgcctctgtcgagc
pos-4609	cgccgcctctgtcgagcagg
pos-4612	cgcctctgtcgagcaggagg
pos-4615	ctctgtcgagcaggaggcgg
pos-4626	aggaggcggcggtgcgtccg
pos-4632	cggcggtgcgtccgaggaag
pos-4637	gtgcgtccgaggaagaggcg
pos-4638	tgcgtccgaggaagaggcgc
pos-4642	tccgaggaagaggcgcgggt
pos-4643	ccgaggaagaggcgcgggtc
pos-4648	gaagaggcgcgggtcgggcc
pos-4690	cacgcgtccccccctcgcgc
pos-4694	cgtccccccctcgcgccggc
pos-4695	gtccccccctcgcgccggca
pos-4696	tccccccctcgcgccggcag
pos-4704	tcgcgccggcaggggccaag
pos-4705	cgcgccggcaggggccaaga
pos-4708	gccggcaggggccaagaggg
pos-4733	acgcaccccccctccgactc
pos-4734	cgcaccccccctccgactca
pos-4738	ccccccctccgactcagggc
pos-4739	cccccctccgactcagggcc
pos-4740	ccccctccgactcagggccg
pos-4741	cccctccgactcagggccgg
pos-4742	ccctccgactcagggccggg
pos-4743	cctccgactcagggccgggg
pos-4748	gactcagggccgggggggcg
pos-4753	agggccgggggggcgcggcc
pos-4754	gggccgggggggcgcggcca
pos-4757	ccgggggggcgcggccaggg
pos-4758	cgggggggcgcggccaggga
pos-4763	gggcgcggccagggagggcc
pos-4764	ggcgcggccagggagggccc
pos-4783	cgggacccccctgacgtcct
pos-4786	gacccccctgacgtcctcgg
pos-4822	ctcctccgcctcttcctcct
pos-4837	ctcctcggccccgactcccg
pos-4838	tcctcggccccgactcccgc
pos-4839	cctcggccccgactcccgcg
pos-4840	ctcggccccgactcccgcgg
pos-4859	ggggccacctcttccgccac
pos-4860	gggccacctcttccgccacc
pos-4861	ggccacctcttccgccaccg
pos-4891	ctcctccgcttccgcctcct
pos-4892	tcctccgcttccgcctcctc
pos-4895	tccgcttccgcctcctcggg
pos-4896	ccgcttccgcctcctcgggc
pos-4897	cgcttccgcctcctcgggcg
pos-4904	gcctcctcgggcggggccgt
pos-4912	gggcggggccgtcggtgccc
pos-4913	ggcggggccgtcggtgccct
pos-4916	ggggccgtcggtgccctggg
pos-4917	gggccgtcggtgccctggga
pos-4927	tgccctgggagggagacaag
pos-4940	agacaagaggaaacctccct
pos-4958	ctcggcccccgcgctgcttc
pos-4959	tcggcccccgcgctgcttct
pos-4965	cccgcgctgcttctgggccg
pos-4966	ccgcgctgcttctgggccgc
pos-4967	cgcgctgcttctgggccgcg
pos-4968	gcgctgcttctgggccgcgg
pos-4974	cttctgggccgcgggggccg
pos-4986	gggggccgaggaagtgtgcc
pos-5002	tgcccggaagacgcgccacg
pos-5012	acgcgccacgcggagacttc
pos-5013	cgcgccacgcggagacttcc
pos-5014	gcgccacgcggagacttccg
pos-5026	gacttccggggccgtccccg
pos-5027	acttccggggccgtccccgc
pos-5030	tccggggccgtccccgcggg
pos-5056	cacgcgctacctgcccatct
pos-5057	acgcgctacctgcccatctc
pos-5058	cgcgctacctgcccatctcg
pos-5059	gcgctacctgcccatctcgg
pos-5071	catctcgggggtctctagcg
pos-5107	ttacgtgaacaagacgatca
pos-5108	tacgtgaacaagacgatcac
pos-5109	acgtgaacaagacgatcacg
pos-5110	cgtgaacaagacgatcacgg
pos-5128	gggggactgcctgcccatcc
pos-5134	ctgcctgcccatcctggaca
pos-5140	gcccatcctggacatggaga
pos-5141	cccatcctggacatggagac
pos-5142	ccatcctggacatggagacg
pos-5150	gacatggagacggggaacat
pos-5151	acatggagacggggaacatc
pos-5152	catggagacggggaacatcg
pos-5161	ggggaacatcggggcgtacg
pos-5167	catcggggcgtacgtggtcc
pos-5170	cggggcgtacgtggtcctgg
pos-5179	cgtggtcctggtggaccaga
pos-5180	gtggtcctggtggaccagac
pos-5188	ggtggaccagacgggaaaca
pos-5196	agacgggaaacatggcgacc
pos-5202	gaaacatggcgacccggctg
pos-5203	aaacatggcgacccggctgc
pos-5209	ggcgacccggctgcgggccg
pos-5216	cggctgcgggccgcggtccc
pos-5220	tgcgggccgcggtccccggc
pos-5251	caccctgctccccgagaccg
pos-5252	accctgctccccgagaccgc
pos-5284	gacgccccccgagtacccga
pos-5296	gtacccgacggcccccgcgt
pos-5301	cgacggcccccgcgtcggag
pos-5313	cgtcggagtggaacagcctc
pos-5326	cagcctctggatgacccccg
pos-5327	agcctctggatgacccccgt
pos-5328	gcctctggatgacccccgtg
pos-5347	ggggaacatgctgttcgacc
pos-5348	gggaacatgctgttcgacca
pos-5359	gttcgaccagggcaccctag
pos-5360	ttcgaccagggcaccctagt
pos-5368	gggcaccctagtgggcgccc
pos-5385	ccctggacttccgcagcctg
pos-5391	acttccgcagcctgcggtct
pos-5400	gcctgcggtctcggcacccg
pos-5405	cggtctcggcacccgtggtc
pos-5406	ggtctcggcacccgtggtcc
pos-5407	gtctcggcacccgtggtccg
pos-5413	gcacccgtggtccggggagc
pos-5414	cacccgtggtccggggagca
pos-5415	acccgtggtccggggagcag
pos-5416	cccgtggtccggggagcagg
pos-5427	gggagcagggggcgtcgacc
pos-5428	ggagcagggggcgtcgaccc
pos-5434	gggggcgtcgacccgggacg
pos-5435	ggggcgtcgacccgggacga
pos-5447	cgggacgagggaaaacaata
pos-5448	gggacgagggaaaacaataa
pos-5466	aagggacgcccccgtgtttg
pos-5467	agggacgcccccgtgtttgt
pos-5468	gggacgcccccgtgtttgtg
pos-5471	acgcccccgtgtttgtgggg
pos-5472	cgcccccgtgtttgtgggga
pos-5473	gcccccgtgtttgtggggag
pos-5474	cccccgtgtttgtggggagg
pos-5475	ccccgtgtttgtggggaggg
pos-5476	cccgtgtttgtggggagggg
pos-5477	ccgtgtttgtggggaggggg
pos-5481	gtttgtggggaggggggggt
pos-5482	tttgtggggaggggggggtc
pos-5488	gggaggggggggtcgggcgc
pos-5489	ggaggggggggtcgggcgct
pos-5492	ggggggggtcgggcgctggg
pos-5499	gtcgggcgctgggtggtctc
pos-5531	ctacaccagccaatccgtgt
pos-5532	tacaccagccaatccgtgtc
pos-5533	acaccagccaatccgtgtcg
pos-5536	ccagccaatccgtgtcgggg
pos-5539	gccaatccgtgtcggggagg
pos-5555	gaggtggaaagtgaaagaca
pos-5556	aggtggaaagtgaaagacac
pos-5572	acacgggcaccacacaccag
pos-5573	cacgggcaccacacaccagc
pos-5586	caccagcgggtcttttgtgt
pos-5607	ggccctaataaaaaaaactc
pos-5608	gccctaataaaaaaaactca
pos-5609	ccctaataaaaaaaactcag
pos-5627	aggggatttttgctgtctgt
pos-5628	ggggatttttgctgtctgtt
pos-5637	tgctgtctgttgggaaataa
pos-5670	tatcttttccctgtctgtgt
pos-5681	tgtctgtgttggatgtatcg
pos-5682	gtctgtgttggatgtatcgc
pos-5683	tctgtgttggatgtatcgcg
pos-5684	ctgtgttggatgtatcgcgg
pos-5691	ggatgtatcgcgggggtgcg
pos-5692	gatgtatcgcgggggtgcgt
pos-5697	atcgcgggggtgcgtgggag
pos-5698	tcgcgggggtgcgtgggagt
pos-5699	cgcgggggtgcgtgggagtg
pos-5700	gcgggggtgcgtgggagtgg
pos-5707	tgcgtgggagtgggggtgcg
pos-5708	gcgtgggagtgggggtgcgt
pos-5713	ggagtgggggtgcgtgggag
pos-5714	gagtgggggtgcgtgggagt
pos-5715	agtgggggtgcgtgggagtg
pos-5716	gtgggggtgcgtgggagtgg
pos-5723	tgcgtgggagtgggggtgcg
pos-5724	gcgtgggagtgggggtgcgt
pos-5729	ggagtgggggtgcgtgggag
pos-5730	gagtgggggtgcgtgggagt
pos-5731	agtgggggtgcgtgggagtg
pos-5732	gtgggggtgcgtgggagtgg
pos-5739	tgcgtgggagtgggggtgcg
pos-5740	gcgtgggagtgggggtgcgt
pos-5745	ggagtgggggtgcgtgggag
pos-5746	gagtgggggtgcgtgggagt
pos-5747	agtgggggtgcgtgggagtg
pos-5748	gtgggggtgcgtgggagtgg
pos-5755	tgcgtgggagtgggggtgcg
pos-5756	gcgtgggagtgggggtgcgt
pos-5761	ggagtgggggtgcgtgggag
pos-5762	gagtgggggtgcgtgggagt
pos-5763	agtgggggtgcgtgggagtg
pos-5764	gtgggggtgcgtgggagtgg
pos-5771	tgcgtgggagtgggggtgcg
pos-5772	gcgtgggagtgggggtgcgt
pos-5777	ggagtgggggtgcgtgggag
pos-5778	gagtgggggtgcgtgggagt
pos-5779	agtgggggtgcgtgggagtg
pos-5780	gtgggggtgcgtgggagtgg
pos-5787	tgcgtgggagtgggggtgcg
pos-5788	gcgtgggagtgggggtgcgt
pos-5793	ggagtgggggtgcgtgggag
pos-5794	gagtgggggtgcgtgggagt
pos-5795	agtgggggtgcgtgggagtg
pos-5796	gtgggggtgcgtgggagtgg
pos-5803	tgcgtgggagtgggggtgcg
pos-5804	gcgtgggagtgggggtgcgt
pos-5809	ggagtgggggtgcgtgggag
pos-5810	gagtgggggtgcgtgggagt
pos-5811	agtgggggtgcgtgggagtg
pos-5812	gtgggggtgcgtgggagtgg
pos-5819	tgcgtgggagtgggggtgcg
pos-5820	gcgtgggagtgggggtgcgt
pos-5825	ggagtgggggtgcgtgggag
pos-5826	gagtgggggtgcgtgggagt
pos-5827	agtgggggtgcgtgggagtg
pos-5828	gtgggggtgcgtgggagtgg
pos-5839	tgggagtgggggtgccatgt
pos-5840	gggagtgggggtgccatgtt
pos-5844	gtgggggtgccatgttgggc
pos-5850	gtgccatgttgggcaggctc
pos-5870	tggtgttaaccacagagccg
pos-5875	ttaaccacagagccgcggcc
pos-5876	taaccacagagccgcggccc
pos-5915	ccccgaaagcatcctgccac
pos-5920	aaagcatcctgccactggca
pos-5937	gcatggagccagaaccacag
pos-5938	catggagccagaaccacagt
pos-5942	gagccagaaccacagtgggt
pos-5943	agccagaaccacagtgggtt
pos-5948	gaaccacagtgggttgggtg
pos-5949	aaccacagtgggttgggtgt
pos-5981	tccgcgagcgcctgcccgcc
pos-5991	cctgcccgcccggactgacc
pos-5998	gcccggactgacctggcctc
pos-6010	ctggcctctggccgccacaa
pos-6011	tggcctctggccgccacaaa
pos-6014	cctctggccgccacaaaggg
pos-6015	ctctggccgccacaaagggc
pos-6016	tctggccgccacaaagggcg
pos-6017	ctggccgccacaaagggcgg
pos-6018	tggccgccacaaagggcggg
pos-6019	ggccgccacaaagggcgggg
pos-6020	gccgccacaaagggcggggg
pos-6021	ccgccacaaagggcgggggg
pos-6022	cgccacaaagggcggggggg
pos-6023	gccacaaagggcgggggggg
pos-6039	gggggggttaactacactat
pos-6040	ggggggttaactacactata
pos-6049	actacactatagggcaacaa
pos-6053	cactatagggcaacaaagga
pos-6054	actatagggcaacaaaggat
pos-6057	atagggcaacaaaggatggg
pos-6058	tagggcaacaaaggatggga
pos-6059	agggcaacaaaggatgggag
pos-6065	acaaaggatgggaggggtag
pos-6066	caaaggatgggaggggtagc
pos-6067	aaaggatgggaggggtagcg
pos-6070	ggatgggaggggtagcgggg
pos-6071	gatgggaggggtagcggggc
pos-6075	ggaggggtagcggggcggga
pos-6076	gaggggtagcggggcgggac
pos-6077	aggggtagcggggcgggacg
pos-6088	ggcgggacggggcgcccaaa
pos-6089	gcgggacggggcgcccaaaa
pos-6090	cgggacggggcgcccaaaag
pos-6091	gggacggggcgcccaaaagg
pos-6095	cggggcgcccaaaagggggt
pos-6112	ggtcggccacaccacagacg
pos-6113	gtcggccacaccacagacgt
pos-6119	cacaccacagacgtgggtgt
pos-6120	acaccacagacgtgggtgtt
pos-6121	caccacagacgtgggtgttg
pos-6122	accacagacgtgggtgttgg
pos-6123	ccacagacgtgggtgttggg
pos-6126	cagacgtgggtgttgggggg
pos-6127	agacgtgggtgttggggggt
pos-6128	gacgtgggtgttggggggtg
pos-6131	gtgggtgttggggggtgggg
pos-6134	ggtgttggggggtggggcgg
pos-6135	gtgttggggggtggggcgga
pos-6136	tgttggggggtggggcggag
pos-6139	tggggggtggggcggagggg
pos-6140	ggggggtggggcggaggggt
pos-6141	gggggtggggcggaggggtg
pos-6142	ggggtggggcggaggggtgg
pos-6143	gggtggggcggaggggtggg
pos-6144	ggtggggcggaggggtgggg
pos-6145	gtggggcggaggggtggggg
pos-6158	gtggggggggagacagaaac
pos-6184	atagttagaaaacaagaatg
pos-6204	cggtgcagccagagaatcac
pos-6212	ccagagaatcacaggagacg
pos-6213	cagagaatcacaggagacga
pos-6214	agagaatcacaggagacgag
pos-6218	aatcacaggagacgagggga
pos-6219	atcacaggagacgaggggat
pos-6227	agacgaggggatgggcgtgt
pos-6246	ttggttaccaacccacaccc
pos-6255	aacccacacccaggcatgct
pos-6258	ccacacccaggcatgctcgg
pos-6266	aggcatgctcggtggtatga
pos-6269	catgctcggtggtatgaagg
pos-6270	atgctcggtggtatgaagga
pos-6271	tgctcggtggtatgaaggag
pos-6272	gctcggtggtatgaaggagg
pos-6273	ctcggtggtatgaaggaggg
pos-6274	tcggtggtatgaaggagggg
pos-6277	gtggtatgaaggaggggggg
pos-6297	cggtgtttcttagagaccgc
pos-6298	ggtgtttcttagagaccgcc
pos-6299	gtgtttcttagagaccgccg
pos-6300	tgtttcttagagaccgccgg
pos-6306	ttagagaccgccgggggacg
pos-6307	tagagaccgccgggggacgt
pos-6308	agagaccgccgggggacgtg
pos-6312	accgccgggggacgtggggt
pos-6322	gacgtggggttggtgtgcaa
pos-6340	aaaggcacgcgcacccgcgc
pos-6345	cacgcgcacccgcgccggcc
pos-6348	gcgcacccgcgccggccagg
pos-6349	cgcacccgcgccggccaggt
pos-6353	cccgcgccggccaggtgggc
pos-6411	ccgcgtgccagagatcaccc
pos-6419	cagagatcaccccggtcccc
pos-6451	ctcctccatatcctcgcttt
pos-6463	ctcgctttaggaacaacttt
pos-6464	tcgctttaggaacaacttta
pos-6465	cgctttaggaacaactttag
pos-6466	gctttaggaacaactttagg
pos-6467	ctttaggaacaactttaggg
pos-6468	tttaggaacaactttagggg
pos-6469	ttaggaacaactttaggggg
pos-6531	cccccgcactcccccccccc
pos-6559	agacccaagcatagagagcc
pos-6573	agagccaggcacaaaaacac
pos-6576	gccaggcacaaaaacacagg
pos-6577	ccaggcacaaaaacacaggc
pos-6578	caggcacaaaaacacaggcg
pos-6581	gcacaaaaacacaggcgggg
pos-6582	cacaaaaacacaggcggggt
pos-6598	gggtgggacacatgccttct
pos-6607	acatgccttcttggagtacg
pos-6608	catgccttcttggagtacgt
pos-6615	tcttggagtacgtgggtcat
pos-6620	gagtacgtgggtcattggcg
pos-6621	agtacgtgggtcattggcgt
pos-6622	gtacgtgggtcattggcgtg
pos-6623	tacgtgggtcattggcgtgg
pos-6624	acgtgggtcattggcgtggg
pos-6639	gtggggggttacagcgacac
pos-6651	agcgacaccggccgaccccc
pos-6654	gacaccggccgaccccctgg
pos-6666	ccccctggcggtcttccagc
pos-6679	ttccagccggcccttagata
pos-6680	tccagccggcccttagataa
pos-6681	ccagccggcccttagataag
pos-6682	cagccggcccttagataagg
pos-6689	cccttagataagggggcagt
pos-6692	ttagataagggggcagttgg
pos-6696	ataagggggcagttggtggt
pos-6700	gggggcagttggtggtcgga
pos-6701	ggggcagttggtggtcggac
pos-6724	taagtaacagagtctaacta
pos-6725	aagtaacagagtctaactaa
pos-6728	taacagagtctaactaaggg
pos-6729	aacagagtctaactaagggt
pos-6732	agagtctaactaagggtggg
pos-6733	gagtctaactaagggtggga
pos-6734	agtctaactaagggtgggag
pos-6735	gtctaactaagggtgggagg
pos-6736	tctaactaagggtgggaggg
pos-6737	ctaactaagggtgggagggg
pos-6747	gtgggagggggggaaaataa
pos-6748	tgggagggggggaaaataac
pos-6752	agggggggaaaataacgggc
pos-6783	aacacgagcccacccgcgag
pos-6788	gagcccacccgcgagtggcg
pos-6805	gcgtggccgaccttagcctc
pos-6806	cgtggccgaccttagcctct
pos-6807	gtggccgaccttagcctctg
pos-6824	ctggggcgccccctgtcgtt
pos-6825	tggggcgccccctgtcgttt
pos-6843	ttgggtccccccccctctat
pos-6844	tgggtccccccccctctatt
pos-6845	gggtccccccccctctattg
pos-6854	cccctctattggggagaagc
pos-6870	aagcaggtgtctaacctacc
pos-6878	gtctaacctacctggaaacg
pos-6900	gcgtctttgttgaacgacac
pos-6901	cgtctttgttgaacgacacc
pos-6902	gtctttgttgaacgacaccg
pos-6918	accggggcgccctcgacgag
pos-6919	ccggggcgccctcgacgagt
pos-6926	gccctcgacgagtgggataa
pos-6927	ccctcgacgagtgggataac
pos-6928	cctcgacgagtgggataacg
pos-6929	ctcgacgagtgggataacgg
pos-6932	gacgagtgggataacggggg
pos-6936	agtgggataacgggggagga
pos-6937	gtgggataacgggggaggaa
pos-6940	ggataacgggggaggaaggg
pos-6941	gataacgggggaggaaggga
pos-6944	aacgggggaggaagggaggg
pos-6947	gggggaggaagggagggagg
pos-6948	ggggaggaagggagggagga
pos-6954	gaagggagggaggagggtac
pos-6955	aagggagggaggagggtact
pos-6956	agggagggaggagggtactg
pos-6957	gggagggaggagggtactgg
pos-6963	gaggagggtactgggggtga
pos-6964	aggagggtactgggggtgaa
pos-6965	ggagggtactgggggtgaag
pos-6966	gagggtactgggggtgaagg
pos-6967	agggtactgggggtgaaggg
pos-6968	gggtactgggggtgaagggg
pos-6969	ggtactgggggtgaaggggg
pos-6970	gtactgggggtgaagggggg
pos-6971	tactgggggtgaaggggggg
pos-6972	actgggggtgaagggggggg
pos-6987	ggggggggagaagcgagaac
pos-6992	gggagaagcgagaacaggaa
pos-6998	agcgagaacaggaaaggcga
pos-7005	acaggaaaggcgacggagcc
pos-7018	cggagcccggcagaacaccg
pos-7045	aaaaaccacagcgcatgcgc
pos-7046	aaaaccacagcgcatgcgcc
pos-7055	gcgcatgcgccgggccgttg
pos-7056	cgcatgcgccgggccgttgt
pos-7057	gcatgcgccgggccgttgtg
pos-7063	gccgggccgttgtggggccc
pos-7064	ccgggccgttgtggggcccc
pos-7068	gccgttgtggggccccgggc
pos-7069	ccgttgtggggccccgggcc
pos-7070	cgttgtggggccccgggccg
pos-7078	ggccccgggccggggcccct
pos-7079	gccccgggccggggcccctt
pos-7087	ccggggccccttgggtccgc
pos-7088	cggggccccttgggtccgcc
pos-7089	ggggccccttgggtccgccg
pos-7095	ccttgggtccgccggggccc
pos-7096	cttgggtccgccggggcccc
pos-7100	ggtccgccggggccccgggc
pos-7101	gtccgccggggccccgggcc
pos-7110	ggccccgggccgggccgcca
pos-7111	gccccgggccgggccgccac
pos-7112	ccccgggccgggccgccacg
pos-7113	cccgggccgggccgccacgg
pos-7117	ggccgggccgccacgggggc
pos-7124	ccgccacgggggccggccgt
pos-7127	ccacgggggccggccgttgg
pos-7150	taaccccgagtgttcatctc
pos-7156	cgagtgttcatctcaggccc
pos-7157	gagtgttcatctcaggcccc
pos-7161	gttcatctcaggccccgggc
pos-7162	ttcatctcaggccccgggcc
pos-7169	caggccccgggccgggaacc
pos-7181	cgggaacccggaaaagcctc
pos-7182	gggaacccggaaaagcctcc
pos-7183	ggaacccggaaaagcctccg
pos-7184	gaacccggaaaagcctccgg
pos-7185	aacccggaaaagcctccggg
pos-7207	gcctttttcgcgtcgcgtgc
pos-7214	tcgcgtcgcgtgccggcgag
pos-7215	cgcgtcgcgtgccggcgagc
pos-7220	cgcgtgccggcgagcgggtc
pos-7224	tgccggcgagcgggtccgga
pos-7225	gccggcgagcgggtccggac
pos-7226	ccggcgagcgggtccggacg
pos-7231	gagcgggtccggacggggcc
pos-7241	ggacggggcccggaccgccg
pos-7245	ggggcccggaccgccgcggt
pos-7246	gggcccggaccgccgcggtc
pos-7247	ggcccggaccgccgcggtcg
pos-7248	gcccggaccgccgcggtcgg
pos-7261	cggtcgggggcccctcgtcc
pos-7262	ggtcgggggcccctcgtccc
pos-7272	ccctcgtcccgggccgtacg
pos-7288	tacgcggccttcgccccgtg
pos-7289	acgcggccttcgccccgtga
pos-7290	cgcggccttcgccccgtgag
pos-7312	gacagacgaacgaaacattc
pos-7318	cgaacgaaacattccggcga
pos-7339	ggaacgaaaaacaccccaga
pos-7340	gaacgaaaaacaccccagac
pos-7382	aacccccaccacccccgaaa
pos-7383	acccccaccacccccgaaac
pos-7384	cccccaccacccccgaaacg
pos-7407	aaaacgaaaaaacagaccag
pos-7411	cgaaaaaacagaccagcggc
pos-7415	aaaacagaccagcggccggc
pos-7423	ccagcggccggccggcgctt
pos-7424	cagcggccggccggcgctta
pos-7425	agcggccggccggcgcttag
pos-7426	gcggccggccggcgcttagg
pos-7429	gccggccggcgcttaggggg
pos-7449	aggatgtcgccgacgcccct
pos-7458	ccgacgccccttggccgccc
pos-7465	cccttggccgccccggctgc
pos-7466	ccttggccgccccggctgca
pos-7467	cttggccgccccggctgcag
pos-7468	ttggccgccccggctgcagg
pos-7469	tggccgccccggctgcaggg
pos-7474	gccccggctgcaggggggcc
pos-7484	caggggggcccggagagccg
pos-7491	gcccggagagccgcggcacc
pos-7501	ccgcggcacccggacgcgcc
pos-7521	cggaaagtctttcgcaccac
pos-7528	tctttcgcaccaccggcgat
pos-7533	cgcaccaccggcgatcggca
pos-7556	ccgcgcccccgcttttataa
pos-7580	tcagatgacgcagcaaaaac
pos-7596	aaacaggccacagcaccaca
pos-7597	aacaggccacagcaccacat
pos-7601	ggccacagcaccacatgggt
pos-7630	aattttattttcctcgtctg
pos-7638	tttcctcgtctgcggcctaa
pos-7646	tctgcggcctaatggatttc
pos-7647	ctgcggcctaatggatttcc
pos-7652	gcctaatggatttccgggcg
pos-7679	cctgtctgcagagcacttaa
pos-7694	cttaacggattgatatctcg
pos-7695	ttaacggattgatatctcgc
pos-7713	gcgggcacgcgcgcccttaa
pos-7718	cacgcgcgcccttaatggac
pos-7723	gcgcccttaatggaccggcg
pos-7724	cgcccttaatggaccggcgc
pos-7725	gcccttaatggaccggcgcg
pos-7728	cttaatggaccggcgcgggg
pos-7729	ttaatggaccggcgcggggc
pos-7730	taatggaccggcgcggggcg
pos-7731	aatggaccggcgcggggcgg
pos-7732	atggaccggcgcggggcggg
pos-7736	accggcgcggggcggggggc
pos-7748	cggggggccggatacccaca
pos-7749	ggggggccggatacccacac
pos-7752	gggccggatacccacacggg
pos-7753	ggccggatacccacacgggc
pos-7754	gccggatacccacacgggcg
pos-7755	ccggatacccacacgggcgg
pos-7756	cggatacccacacgggcggg
pos-7757	ggatacccacacgggcgggg
pos-7758	gatacccacacgggcggggg
pos-7759	atacccacacgggcgggggg
pos-7767	acgggcgggggggggtgtcg
pos-7768	cgggcgggggggggtgtcgc
pos-7779	gggtgtcgcgggccgtctgc
pos-7786	gcgggccgtctgctggcccg
pos-7806	cggccacataaacaatgact
pos-7807	ggccacataaacaatgactc
pos-7808	gccacataaacaatgactcg
pos-7845	ccgcttgtgtgtgcgcgcgc
pos-7853	gtgtgcgcgcgccggctctg
pos-7859	gcgcgccggctctgcggtgt
pos-7862	cgccggctctgcggtgtcgg
pos-7865	cggctctgcggtgtcggcgg
pos-7868	ctctgcggtgtcggcggcgg
pos-7871	tgcggtgtcggcggcggcgg
pos-7874	ggtgtcggcggcggcggcgg
pos-7877	gtcggcggcggcggcggcgg
pos-7890	gcggcggtggccgccgtgtt
pos-7896	gtggccgccgtgttcggtct
pos-7903	ccgtgttcggtctcggtagc
pos-7907	gttcggtctcggtagccggc
pos-7910	cggtctcggtagccggccgg
pos-7911	ggtctcggtagccggccggc
pos-7914	ctcggtagccggccggcggg
pos-7922	ccggccggcgggtggactcg
pos-7923	cggccggcgggtggactcgc
pos-7924	ggccggcgggtggactcgcg
pos-7925	gccggcgggtggactcgcgg
pos-7926	ccggcgggtggactcgcggg
pos-7930	cgggtggactcgcggggggc
pos-7933	gtggactcgcggggggccgg
pos-7934	tggactcgcggggggccgga
pos-7937	actcgcggggggccggaggg
pos-7941	gcggggggccggagggtgga
pos-7945	ggggccggagggtggaaggc
pos-7946	gggccggagggtggaaggca
pos-7947	ggccggagggtggaaggcag
pos-7948	gccggagggtggaaggcagg
pos-7949	ccggagggtggaaggcaggg
pos-7955	ggtggaaggcaggggggtgt
pos-7959	gaaggcaggggggtgtagga
pos-7960	aaggcaggggggtgtaggat
pos-7967	gggggtgtaggatgggtatc
pos-8006	cttccatcccccgttcccct
pos-8047	aacaccccgccgctttccgt
pos-8048	acaccccgccgctttccgtt
pos-8049	caccccgccgctttccgttg
pos-8065	gttggggttgttattgttgt
pos-8066	ttggggttgttattgttgtc
pos-8075	ttattgttgtcgggatcgtg
pos-8076	tattgttgtcgggatcgtgc
pos-8080	gttgtcgggatcgtgcgggc
pos-8081	ttgtcgggatcgtgcgggcc
pos-8082	tgtcgggatcgtgcgggccg
pos-8083	gtcgggatcgtgcgggccgg
pos-8090	tcgtgcgggccgggggtcgc
pos-8091	cgtgcgggccgggggtcgcc
pos-8092	gtgcgggccgggggtcgccg
pos-8096	gggccgggggtcgccggggc
pos-8097	ggccgggggtcgccggggca
pos-8098	gccgggggtcgccggggcag
pos-8101	gggggtcgccggggcagggg
pos-8102	ggggtcgccggggcaggggc
pos-8103	gggtcgccggggcaggggcg
pos-8104	ggtcgccggggcaggggcgg
pos-8109	ccggggcaggggcgggggcg
pos-8110	cggggcaggggcgggggcgt
pos-8113	ggcaggggcgggggcgtggg
pos-8114	gcaggggcgggggcgtgggc
pos-8115	caggggcgggggcgtgggcg
pos-8116	aggggcgggggcgtgggcgg
pos-8134	gggggtgctcgtcgatcgac
pos-8135	ggggtgctcgtcgatcgacc
pos-8143	cgtcgatcgaccgggctcag
pos-8144	gtcgatcgaccgggctcagt
pos-8145	tcgatcgaccgggctcagtg
pos-8146	cgatcgaccgggctcagtgg
pos-8151	gaccgggctcagtgggggcg
pos-8152	accgggctcagtgggggcgt
pos-8153	ccgggctcagtgggggcgtg
pos-8156	ggctcagtgggggcgtgggg
pos-8157	gctcagtgggggcgtggggt
pos-8160	cagtgggggcgtggggtggg
pos-8161	agtgggggcgtggggtgggt
pos-8167	ggcgtggggtgggtgggaga
pos-8172	ggggtgggtgggagaaggcg
pos-8179	gtgggagaaggcgaggagac
pos-8180	tgggagaaggcgaggagact
pos-8181	gggagaaggcgaggagactg
pos-8184	agaaggcgaggagactgggg
pos-8185	gaaggcgaggagactggggt
pos-8186	aaggcgaggagactggggtg
pos-8187	aggcgaggagactggggtgg
pos-8193	ggagactggggtgggggtgt
pos-8196	gactggggtgggggtgtcgg
pos-8197	actggggtgggggtgtcggt
pos-8200	ggggtgggggtgtcggtggg
pos-8213	cggtgggtggttgttttttg
pos-8282	tcccctccgtccccccgtcg
pos-8283	cccctccgtccccccgtcgc
pos-8311	gtgtttgtttattccgacat
pos-8360	tgcgtgtctgttcttgcgtg
pos-8364	tgtctgttcttgcgtgtggc
pos-8365	gtctgttcttgcgtgtggct
pos-8366	tctgttcttgcgtgtggctg
pos-8367	ctgttcttgcgtgtggctgg
pos-8378	tgtggctgggggcttatatg
pos-8379	gtggctgggggcttatatgt
pos-8380	tggctgggggcttatatgtg
pos-8386	ggggcttatatgtggggtcc
pos-8387	gggcttatatgtggggtccc
pos-8388	ggcttatatgtggggtcccg
pos-8389	gcttatatgtggggtcccgg
pos-8392	tatatgtggggtcccggggg
pos-8393	atatgtggggtcccgggggc
pos-8397	gtggggtcccgggggcggga
pos-8398	tggggtcccgggggcgggat
pos-8399	ggggtcccgggggcgggatg
pos-8407	gggggcgggatggggtttag
pos-8410	ggcgggatggggtttagcgg
pos-8411	gcgggatggggtttagcggc
pos-8412	cgggatggggtttagcggcg
pos-8413	gggatggggtttagcggcgg
pos-8414	ggatggggtttagcggcggg
pos-8417	tggggtttagcggcgggggg
pos-8425	agcggcggggggcggcgcgc
pos-8429	gcggggggcggcgcgccgga
pos-8430	cggggggcggcgcgccggac
pos-8431	ggggggcggcgcgccggacg
pos-8437	cggcgcgccggacggggcgc
pos-8446	ggacggggcgctggagataa
pos-8453	gcgctggagataacggcccc
pos-8454	cgctggagataacggccccc
pos-8455	gctggagataacggcccccg
pos-8460	agataacggcccccggggaa
pos-8461	gataacggcccccggggaac
pos-8462	ataacggcccccggggaacg
pos-8463	taacggcccccggggaacgg
pos-8468	gcccccggggaacgggggac
pos-8469	cccccggggaacgggggacc
pos-8470	ccccggggaacgggggaccg
pos-8474	ggggaacgggggaccggggc
pos-8475	gggaacgggggaccggggct
pos-8485	gaccggggctgggtatcccg
pos-8488	cggggctgggtatcccgagg
pos-8489	ggggctgggtatcccgaggt
pos-8492	gctgggtatcccgaggtggg
pos-8493	ctgggtatcccgaggtgggt
pos-8496	ggtatcccgaggtgggtggg
pos-8497	gtatcccgaggtgggtgggt
pos-8500	tcccgaggtgggtgggtggg
pos-8503	cgaggtgggtgggtgggcgg
pos-8506	ggtgggtgggtgggcggcgg
pos-8510	ggtgggtgggcggcggtggc
pos-8511	gtgggtgggcggcggtggcc
pos-8515	gtgggcggcggtggccgggc
pos-8516	tgggcggcggtggccgggcc
pos-8520	cggcggtggccgggccgggc
pos-8521	ggcggtggccgggccgggcc
pos-8525	gtggccgggccgggccgggc
pos-8526	tggccgggccgggccgggcc
pos-8530	cgggccgggccgggccgggc
pos-8531	gggccgggccgggccgggcc
pos-8534	ccgggccgggccgggccggg
pos-8535	cgggccgggccgggccgggt
pos-8538	gccgggccgggccgggtggg
pos-8539	ccgggccgggccgggtgggc
pos-8540	cgggccgggccgggtgggcg
pos-8545	cgggccgggtgggcggggtt
pos-8555	gggcggggtttggaaaaacg
pos-8558	cggggtttggaaaaacgagg
pos-8561	ggtttggaaaaacgaggagg
pos-8564	ttggaaaaacgaggaggagg
pos-8570	aaacgaggaggaggaggaga
pos-8573	cgaggaggaggaggagaagg
pos-8574	gaggaggaggaggagaaggc
pos-8575	aggaggaggaggagaaggcg
pos-8576	ggaggaggaggagaaggcgg
pos-8577	gaggaggaggagaaggcggg
pos-8578	aggaggaggagaaggcgggg
pos-8579	ggaggaggagaaggcggggg
pos-8585	ggagaaggcggggggggaga
pos-8586	gagaaggcggggggggagac
pos-8587	agaaggcggggggggagacg
pos-8588	gaaggcggggggggagacgg
pos-8589	aaggcggggggggagacggg
pos-8598	ggggagacggggggaaagca
pos-8604	acggggggaaagcaaggaca
pos-8609	gggaaagcaaggacacggcc
pos-8610	ggaaagcaaggacacggccc
pos-8611	gaaagcaaggacacggcccg
pos-8612	aaagcaaggacacggcccgg
pos-8613	aagcaaggacacggcccggg
pos-8616	caaggacacggcccgggggg
pos-8617	aaggacacggcccggggggt
pos-8624	cggcccggggggtgggagcg
pos-8625	ggcccggggggtgggagcgc
pos-8629	cggggggtgggagcgcgggc
pos-8630	ggggggtgggagcgcgggcc
pos-8654	cgctcgtaagagccgcgacc
pos-8661	aagagccgcgacccggccgc
pos-8662	agagccgcgacccggccgcc
pos-8663	gagccgcgacccggccgccg
pos-8680	ccggggagcgttgtcgccgt
pos-8688	cgttgtcgccgtcggtctgc
pos-8827	cccaccccgcaccacgagca
pos-8828	ccaccccgcaccacgagcac
pos-8829	caccccgcaccacgagcacg
pos-8832	cccgcaccacgagcacgggg
pos-8833	ccgcaccacgagcacggggt
pos-8834	cgcaccacgagcacggggtg
pos-8835	gcaccacgagcacggggtgg
pos-8842	gagcacggggtgggggtagc
pos-8843	agcacggggtgggggtagca
pos-8844	gcacggggtgggggtagcag
pos-8852	tgggggtagcaggggatcaa
pos-8853	gggggtagcaggggatcaaa
pos-8854	ggggtagcaggggatcaaag
pos-8855	gggtagcaggggatcaaagg
pos-8856	ggtagcaggggatcaaaggg
pos-8865	ggatcaaaggggggcaaagc
pos-8868	tcaaaggggggcaaagccgg
pos-8869	caaaggggggcaaagccggc
pos-8870	aaaggggggcaaagccggcg
pos-8873	ggggggcaaagccggcgggg
pos-8878	gcaaagccggcggggcggtt
pos-8879	caaagccggcggggcggttc
pos-8880	aaagccggcggggcggttcg
pos-8881	aagccggcggggcggttcgg
pos-8882	agccggcggggcggttcggg
pos-8883	gccggcggggcggttcgggg
pos-8886	ggcggggcggttcggggggg
pos-8887	gcggggcggttcgggggggc
pos-8899	gggggggcgggagaccgagt
pos-8914	cgagtaggcccgcccatacg
pos-8924	cgcccatacgcggcccctcc
pos-8946	gcagccacgccccccagcgt
pos-8947	cagccacgccccccagcgtc
pos-8955	ccccccagcgtcgggtgtca
pos-8956	cccccagcgtcgggtgtcac
pos-8957	ccccagcgtcgggtgtcacg
pos-8967	gggtgtcacggggaaagagc
pos-8968	ggtgtcacggggaaagagca
pos-8969	gtgtcacggggaaagagcag
pos-8974	acggggaaagagcaggggag
pos-8975	cggggaaagagcaggggaga
pos-8976	ggggaaagagcaggggagag
pos-8977	gggaaagagcaggggagagg
pos-8978	ggaaagagcaggggagaggg
pos-8979	gaaagagcaggggagagggg
pos-8984	agcaggggagagggggggag
pos-8985	gcaggggagagggggggaga
pos-8986	caggggagagggggggagag
pos-8991	gagagggggggagaggggag
pos-8992	agagggggggagaggggaga
pos-8993	gagggggggagaggggagag
pos-8994	agggggggagaggggagagg
pos-8995	gggggggagaggggagaggg
pos-8996	ggggggagaggggagagggg
pos-9001	gagaggggagagggggggag
pos-9002	agaggggagagggggggaga
pos-9003	gaggggagagggggggagag
pos-9008	gagagggggggagaggggag
pos-9009	agagggggggagaggggaga
pos-9010	gagggggggagaggggagag
pos-9011	agggggggagaggggagagg
pos-9012	gggggggagaggggagaggg
pos-9013	ggggggagaggggagagggg
pos-9018	gagaggggagagggggggag
pos-9019	agaggggagagggggggaga
pos-9020	gaggggagagggggggagag
pos-9025	gagagggggggagaggggag
pos-9026	agagggggggagaggggaga
pos-9027	gagggggggagaggggagag
pos-9028	agggggggagaggggagagg
pos-9029	gggggggagaggggagaggg
pos-9030	ggggggagaggggagagggg
pos-9035	gagaggggagagggggggag
pos-9036	agaggggagagggggggaga
pos-9037	gaggggagagggggggagag
pos-9042	gagagggggggagaggggag
pos-9043	agagggggggagaggggaga
pos-9044	gagggggggagaggggagag
pos-9045	agggggggagaggggagagg
pos-9046	gggggggagaggggagaggg
pos-9047	ggggggagaggggagagggg
pos-9052	gagaggggagagggggggag
pos-9053	agaggggagagggggggaga
pos-9054	gaggggagagggggggagag
pos-9059	gagagggggggagaggggag
pos-9060	agagggggggagaggggaga
pos-9061	gagggggggagaggggagag
pos-9062	agggggggagaggggagagg
pos-9063	gggggggagaggggagaggg
pos-9064	ggggggagaggggagagggg
pos-9069	gagaggggagagggggggag
pos-9070	agaggggagagggggggaga
pos-9071	gaggggagagggggggagag
pos-9076	gagagggggggagaggggag
pos-9077	agagggggggagaggggaga
pos-9078	gagggggggagaggggagag
pos-9079	agggggggagaggggagagg
pos-9080	gggggggagaggggagaggg
pos-9081	ggggggagaggggagagggg
pos-9086	gagaggggagagggggggag
pos-9087	agaggggagagggggggaga
pos-9088	gaggggagagggggggagag
pos-9093	gagagggggggagaggggag
pos-9094	agagggggggagaggggaga
pos-9095	gagggggggagaggggagag
pos-9096	agggggggagaggggagagg
pos-9097	gggggggagaggggagaggg
pos-9098	ggggggagaggggagagggg
pos-9103	gagaggggagagggggggag
pos-9104	agaggggagagggggggaga
pos-9105	gaggggagagggggggagag
pos-9110	gagagggggggagaggggag
pos-9111	agagggggggagaggggaga
pos-9112	gagggggggagaggggagag
pos-9113	agggggggagaggggagagg
pos-9114	gggggggagaggggagaggg
pos-9115	ggggggagaggggagagggg
pos-9120	gagaggggagagggggggag
pos-9121	agaggggagagggggggaga
pos-9122	gaggggagagggggggagag
pos-9127	gagagggggggagaggggag
pos-9128	agagggggggagaggggaga
pos-9129	gagggggggagaggggagag
pos-9130	agggggggagaggggagagg
pos-9131	gggggggagaggggagaggg
pos-9132	ggggggagaggggagagggg
pos-9137	gagaggggagagggggggag
pos-9138	agaggggagagggggggaga
pos-9139	gaggggagagggggggagag
pos-9140	aggggagagggggggagagg
pos-9164	atataaaccaacgaaaagcg
pos-9165	tataaaccaacgaaaagcgc
pos-9170	accaacgaaaagcgcgggaa
pos-9171	ccaacgaaaagcgcgggaac
pos-9172	caacgaaaagcgcgggaacg
pos-9178	aaagcgcgggaacggggata
pos-9179	aagcgcgggaacggggatac
pos-9180	agcgcgggaacggggatacg
pos-9189	acggggatacggggcttgtg
pos-9202	gcttgtgtggcacgacgtcg
pos-9214	cgacgtcgtggttgtgttac
pos-9215	gacgtcgtggttgtgttact
pos-9226	tgtgttactgggcaaacact
pos-9227	gtgttactgggcaaacactt
pos-9228	tgttactgggcaaacacttg
pos-9236	ggcaaacacttggggactgt
pos-9245	ttggggactgtaggtttctg
pos-9246	tggggactgtaggtttctgt
pos-9259	tttctgtgggtgccgaccct
pos-9267	ggtgccgaccctaggcgcta
pos-9268	gtgccgaccctaggcgctat
pos-9269	tgccgaccctaggcgctatg
pos-9276	cctaggcgctatggggattt
pos-9277	ctaggcgctatggggatttt
pos-9281	gcgctatggggattttgggt
pos-9282	cgctatggggattttgggtt
pos-9286	atggggattttgggttgggt
pos-9287	tggggattttgggttgggtc
pos-9301	tgggtcgggcttattgccgt
pos-9302	gggtcgggcttattgccgtt
pos-9303	ggtcgggcttattgccgttg
pos-9317	ccgttggggttttgtgtgtg
pos-9318	cgttggggttttgtgtgtgc
pos-9319	gttggggttttgtgtgtgcg
pos-9320	ttggggttttgtgtgtgcgg
pos-9321	tggggttttgtgtgtgcggg
pos-9322	ggggttttgtgtgtgcgggg
pos-9350	cttcaaccgaatatgttatt
pos-9356	ccgaatatgttattcggagt
pos-9357	cgaatatgttattcggagtc
pos-9360	atatgttattcggagtcggg
pos-9369	tcggagtcgggtggctcgag
pos-9372	gagtcgggtggctcgagagg
pos-9373	agtcgggtggctcgagaggt
pos-9374	gtcgggtggctcgagaggtg
pos-9375	tcgggtggctcgagaggtgg
pos-9387	agaggtgggggatatattaa
pos-9425	tcccgtctgacgatcttgat
pos-9444	ttggcgttacgagaccccct
pos-9469	ataaactatgctttgataga
pos-9496	tttttgcgttatcactgtcc
pos-9501	gcgttatcactgtcccggat
pos-9507	tcactgtcccggattggaca
pos-9515	ccggattggacacggtcttg
pos-9516	cggattggacacggtcttgt
pos-9521	tggacacggtcttgtgggat
pos-9534	gtgggataggcatgcccaga
pos-9542	ggcatgcccagaaggcatat
pos-9543	gcatgcccagaaggcatatt
pos-9564	ggttaacccctttttatttg
pos-9567	taacccctttttatttgtgg
pos-9568	aacccctttttatttgtggc
pos-9576	tttatttgtggcgggttttc
pos-9579	atttgtggcgggttttctgg
pos-9615	cgcgtttcctgccaacaccc
pos-9633	ccaggaaacagaaacgcgct
pos-9657	cctttataaagagatacgcc
pos-9663	taaagagatacgccaggcgc
pos-9678	ggcgctggacagtcgcaagc
pos-9702	cgccagccacacacctgtga
pos-9706	agccacacacctgtgaaggc
pos-9707	gccacacacctgtgaaggct
pos-9748	tcgcgcacccgccgctgtgt
pos-9749	cgcgcacccgccgctgtgta
pos-9756	ccgccgctgtgtagggcgac
pos-9762	ctgtgtagggcgacaggatt
pos-9763	tgtgtagggcgacaggattt
pos-9775	caggatttgggacctaccaa
pos-9784	ggacctaccaacggaacgtc
pos-9788	ctaccaacggaacgtctgga
pos-9795	cggaacgtctggacggaccc
pos-9807	acggaccccggttctgccgc
pos-9819	tctgccgccggacgatgaag
pos-9820	ctgccgccggacgatgaagc
pos-9870	gccgcccatcatcgccacgt
pos-9887	cgtcggaccccaccccgcga
pos-9888	gtcggaccccaccccgcgac
pos-9929	gacgccgacgaccccactcc
pos-9952	cgcctctaacgatgcctcga
pos-9964	tgcctcgacggaaacccgtc
pos-9965	gcctcgacggaaacccgtcc
pos-9970	gacggaaacccgtccgggtt
pos-9971	acggaaacccgtccgggttc
pos-9972	cggaaacccgtccgggttcg
pos-9973	ggaaacccgtccgggttcgg
pos-9974	gaaacccgtccgggttcggg
pos-9982	tccgggttcggggggcgaac
pos-10001	ccggccgcctgtcgctcgtc
pos-10002	cggccgcctgtcgctcgtca
pos-10006	cgcctgtcgctcgtcagggc
pos-10009	ctgtcgctcgtcagggccgg
pos-10010	tgtcgctcgtcagggccggc
pos-10031	ggcgctcctcgccgccctag
pos-10043	cgccctagaggctgtcccgc
pos-10084	cgcgccccccgaccctccca
pos-10097	cctcccatggatttaacaaa
pos-10098	ctcccatggatttaacaaac
pos-10099	tcccatggatttaacaaacg
pos-10100	cccatggatttaacaaacgg
pos-10101	ccatggatttaacaaacggg
pos-10102	catggatttaacaaacgggg
pos-10114	aaacgggggggtgtcgcctg
pos-10123	ggtgtcgcctgcggcgacct
pos-10132	tgcggcgacctcggcgcctc
pos-10137	cgacctcggcgcctctggac
pos-10149	ctctggactggaccacgttt
pos-10176	tgtttctgatcgacgacgcg
pos-10179	ttctgatcgacgacgcgtgg
pos-10189	cgacgcgtggcggcccctga
pos-10201	gcccctgatggagcctgagc
pos-10228	ccccttaaccgcccacctcc
pos-10245	tcctggccgaatataatcgt
pos-10261	tcgtcggtgccagaccgaag
pos-10275	ccgaagaggtgctgccgccg
pos-10276	cgaagaggtgctgccgccgc
pos-10279	agaggtgctgccgccgcggg
pos-10293	cgcgggaggatgtgttttcg
pos-10318	tcgttattgcacccccgacg
pos-10327	cacccccgacgaggtgcgcg
pos-10337	gaggtgcgcgtggttatcat
pos-10342	gcgcgtggttatcatcggcc
pos-10361	caggacccatatcaccaccc
pos-10366	cccatatcaccaccccggcc
pos-10373	caccaccccggccaggcgca
pos-10422	tgccgcctcccccgagtctt
pos-10432	cccgagtcttcggaatgtct
pos-10435	gagtcttcggaatgtcttgg
pos-10459	cgtcaagaactgttatcccg
pos-10464	agaactgttatcccgaggca
pos-10472	tatcccgaggcacggatgag
pos-10478	gaggcacggatgagcggcca
pos-10486	gatgagcggccacggttgcc
pos-10494	gccacggttgcctggaaaag
pos-10495	ccacggttgcctggaaaagt
pos-10500	gttgcctggaaaagtgggcg
pos-10501	ttgcctggaaaagtgggcgc
pos-10505	ctggaaaagtgggcgcggga
pos-10544	acgaccctgaccgtcaagcg
pos-10545	cgaccctgaccgtcaagcgc
pos-10546	gaccctgaccgtcaagcgcg
pos-10549	cctgaccgtcaagcgcgggg
pos-10552	gaccgtcaagcgcggggcgg
pos-10571	gcggcgtcccactctagaat
pos-10575	cgtcccactctagaatcggt
pos-10576	gtcccactctagaatcggtt
pos-10588	aatcggttgggaccgcttcg
pos-10589	atcggttgggaccgcttcgt
pos-10592	ggttgggaccgcttcgtggg
pos-10605	tcgtgggcggagttatccgc
pos-10609	gggcggagttatccgccggt
pos-10625	cggttggccgcgcgccgccc
pos-10630	ggccgcgcgccgccccggcc
pos-10644	ccggcctggtgtttatgctc
pos-10645	cggcctggtgtttatgctct
pos-10646	ggcctggtgtttatgctctg
pos-10671	cacacgcccagaatgccatc
pos-10675	cgcccagaatgccatcaggc
pos-10683	atgccatcaggccggaccct
pos-10684	tgccatcaggccggaccctc
pos-10729	gcacccgtcgcccctctcca
pos-10739	cccctctccaaggttccgtt
pos-10762	aacctgccagcatttcctcg
pos-10785	cgaaccgatacctcgagacc
pos-10806	ggtcgatttcacccatcgac
pos-10810	gatttcacccatcgactggt
pos-10819	catcgactggtcggtttgaa
pos-10832	gtttgaaaggcatcgacgtc
pos-10833	tttgaaaggcatcgacgtcc
pos-10834	ttgaaaggcatcgacgtccg
pos-10844	tcgacgtccggggtttttgt
pos-10847	acgtccggggtttttgtcgg
pos-10848	cgtccggggtttttgtcggt
pos-10849	gtccggggtttttgtcggtg
pos-10850	tccggggtttttgtcggtgg
pos-10857	tttttgtcggtgggggcttt
pos-10858	ttttgtcggtgggggctttt
pos-10880	gtatttccgatgaataaaga
pos-10887	cgatgaataaagacggttaa
pos-10899	acggttaatggttaaacctc
pos-10909	gttaaacctctggtctcata
pos-10910	ttaaacctctggtctcatac
pos-10914	acctctggtctcatacgggt
pos-10923	ctcatacgggtcggtgatgt
pos-10924	tcatacgggtcggtgatgtc
pos-10930	gggtcggtgatgtcgggcgt
pos-10931	ggtcggtgatgtcgggcgtc
pos-10932	gtcggtgatgtcgggcgtcg
pos-10933	tcggtgatgtcgggcgtcgg
pos-10938	gatgtcgggcgtcgggggag
pos-10939	atgtcgggcgtcgggggaga
pos-10973	cgcttgcgattctagcctcg
pos-10974	gcttgcgattctagcctcgt
pos-10975	cttgcgattctagcctcgtg
pos-10979	cgattctagcctcgtggggc
pos-11007	cgacacgccaaaccacgagt
pos-11008	gacacgccaaaccacgagtc
pos-11009	acacgccaaaccacgagtcg
pos-11045	cgactcccgcagattccatt
pos-11046	gactcccgcagattccattc
pos-11047	actcccgcagattccattcg
pos-11048	ctcccgcagattccattcgg
pos-11049	tcccgcagattccattcggg
pos-11058	ttccattcggggggccgctg
pos-11083	tcacctaaccaacctttaca
pos-11084	cacctaaccaacctttacac
pos-11085	acctaaccaacctttacacg
pos-11086	cctaaccaacctttacacgg
pos-11091	ccaacctttacacgggggcc
pos-11096	ctttacacgggggcccggaa
pos-11097	tttacacgggggcccggaac
pos-11100	acacgggggcccggaacggg
pos-11133	gtctttctccccaacgcgcg
pos-11140	tccccaacgcgcgcggatga
pos-11158	gacggcccgccctgtaccga
pos-11159	acggcccgccctgtaccgac
pos-11190	gacgtttgataccctgttta
pos-11212	gtgtcgtcgatcgacgaatt
pos-11213	tgtcgtcgatcgacgaatta
pos-11229	attagggcgtcgccagctca
pos-11244	gctcacggacaccatccgca
pos-11252	acaccatccgcaaggacctg
pos-11262	caaggacctgcggttgtcgc
pos-11304	caccaagacctcctcgtttt
pos-11305	accaagacctcctcgttttc
pos-11332	gccccgcgccaccacagacg
pos-11333	ccccgcgccaccacagacgc
pos-11334	cccgcgccaccacagacgcg
pos-11347	agacgcggggcgttccagcg
pos-11354	gggcgttccagcgcggcacg
pos-11355	ggcgttccagcgcggcacgc
pos-11435	ctcgagtgcgagagcagctt
pos-11436	tcgagtgcgagagcagcttc
pos-11484	caagtattacacgcgatctt
pos-11488	tattacacgcgatcttcgga
pos-11489	attacacgcgatcttcggac
pos-11492	acacgcgatcttcggacggg
pos-11574	ccaccgagataacgtcatgc
pos-11580	agataacgtcatgctggcct
pos-11581	gataacgtcatgctggcctc
pos-11582	ataacgtcatgctggcctcg
pos-11583	taacgtcatgctggcctcgg
pos-11663	taataaataacacataaatt
pos-11667	aaataacacataaatttggc
pos-11687	tggttgtttgttgtctttaa
pos-11700	tctttaatggaccgcccgca
pos-11701	ctttaatggaccgcccgcaa
pos-11702	tttaatggaccgcccgcaag
pos-11703	ttaatggaccgcccgcaagg
pos-11704	taatggaccgcccgcaaggg
pos-11705	aatggaccgcccgcaagggg
pos-11706	atggaccgcccgcaaggggg
pos-11707	tggaccgcccgcaagggggg
pos-11708	ggaccgcccgcaaggggggg
pos-11709	gaccgcccgcaagggggggg
pos-11723	gggggggggcgtttcagtgt
pos-11724	ggggggggcgtttcagtgtc
pos-11741	gtcgggtgacgagcgcgatc
pos-11745	ggtgacgagcgcgatccggc
pos-11746	gtgacgagcgcgatccggcc
pos-11754	cgcgatccggccgggatcct
pos-11783	aaagtttgtctgcgtattcc
pos-11784	aagtttgtctgcgtattcca
pos-11787	tttgtctgcgtattccaggg
pos-11788	ttgtctgcgtattccagggt
pos-11789	tgtctgcgtattccagggtg
pos-11825	cccgcagcacctctaccagc
pos-11832	cacctctaccagcaggtccg
pos-11835	ctctaccagcaggtccgcgg
pos-11836	tctaccagcaggtccgcggt
pos-11840	ccagcaggtccgcggtgggc
pos-11850	cgcggtgggctggagaaact
pos-11859	ctggagaaactcggccgtcc
pos-11860	tggagaaactcggccgtccc
pos-11861	ggagaaactcggccgtcccg
pos-11865	aaactcggccgtcccggggc
pos-11868	ctcggccgtcccggggcagg
pos-11875	gtcccggggcaggcggttgt
pos-11876	tcccggggcaggcggttgtc
pos-11877	cccggggcaggcggttgtcg
pos-11878	ccggggcaggcggttgtcgg
pos-11881	gggcaggcggttgtcggggg
pos-11884	caggcggttgtcgggggtgg
pos-11889	ggttgtcgggggtggaggcg
pos-11914	cccaccccgtgtgccgcgcc
pos-11926	gccgcgcctggcgtctcctc
pos-11927	ccgcgcctggcgtctcctct
pos-11928	cgcgcctggcgtctcctctg
pos-11929	gcgcctggcgtctcctctgg
pos-11943	ctctgggggcgacccgtaaa
pos-11961	aatggttgcagtgatgtaaa
pos-11970	agtgatgtaaatggtgtccg
pos-11982	ggtgtccgcggtccagacca
pos-11994	ccagaccacggtcaaaatgc
pos-12000	cacggtcaaaatgccggccg
pos-12008	aaatgccggccgtggcgctc
pos-12009	aatgccggccgtggcgctcc
pos-12027	ccgggcgctttcgccgcgcg
pos-12039	gccgcgcgaggagctgaccc
pos-12049	gagctgacccaggagtcgaa
pos-12065	cgaacggatacgcgtacata
pos-12066	gaacggatacgcgtacatat
pos-12092	cccacccgcgttcgagcttc
pos-12104	cgagcttctggttgctgtcc
pos-12116	tgctgtcccggcctataaag
pos-12120	gtcccggcctataaagcggt
pos-12132	aaagcggtaggcacaaaatt
pos-12165	gataatcaccaacagcccaa
pos-12166	ataatcaccaacagcccaat
pos-12167	taatcaccaacagcccaatg
pos-12168	aatcaccaacagcccaatgg
pos-12176	acagcccaatgggggtgtgc
pos-12196	tggataacaacgcctccgcg
pos-12200	taacaacgcctccgcgcggc
pos-12203	caacgcctccgcgcggcagg
pos-12209	ctccgcgcggcaggcggtcc
pos-12218	gcaggcggtcctggcgctcc
pos-12239	ggccccgtaccatgatcgcg
pos-12240	gccccgtaccatgatcgcgc
pos-12273	aaaaacatgcaccacctgcg
pos-12279	atgcaccacctgcgcggcgt
pos-12280	tgcaccacctgcgcggcgtc
pos-12291	cgcggcgtcgggcagtgcgc
pos-12300	gggcagtgcgctggtcagcg
pos-12306	tgcgctggtcagcgaggccc
pos-12311	tggtcagcgaggccctggcg
pos-12317	gcgaggccctggcgtggcat
pos-12330	gtggcataggctatacgcga
pos-12340	ctatacgcgatggtcgtctg
pos-12345	cgcgatggtcgtctgtggat
pos-12356	tctgtggattggacatctcg
pos-12359	gtggattggacatctcgcgg
pos-12360	tggattggacatctcgcggt
pos-12375	gcggtgggtagtgagtcccc
pos-12376	cggtgggtagtgagtccccc
pos-12380	gggtagtgagtcccccgggc
pos-12381	ggtagtgagtcccccgggcc
pos-12386	tgagtcccccgggccgggtt
pos-12389	gtcccccgggccgggttcgg
pos-12399	ccgggttcggtggaactgta
pos-12400	cgggttcggtggaactgtaa
pos-12401	gggttcggtggaactgtaag
pos-12405	tcggtggaactgtaagggga
pos-12408	gtggaactgtaaggggacgg
pos-12409	tggaactgtaaggggacggc
pos-12433	taatagacaatgaccacgtt
pos-12485	taatgacgtcatcgcgctcg
pos-12494	catcgcgctcgtggcgctcc
pos-12499	cgctcgtggcgctcccggag
pos-12518	gcggatttaagttcatgcga
pos-12525	taagttcatgcgaaggaatt
pos-12528	gttcatgcgaaggaattcgg
pos-12531	catgcgaaggaattcggagg
pos-12534	gcgaaggaattcggaggagg
pos-12539	ggaattcggaggaggtggtg
pos-12540	gaattcggaggaggtggtgc
pos-12546	ggaggaggtggtgcgggaca
pos-12566	tggccacgtacgcgctgttg
pos-12572	cgtacgcgctgttgaggcgc
pos-12579	gctgttgaggcgcaggttgc
pos-12580	ctgttgaggcgcaggttgcc
pos-12594	gttgccgggcgtaaagcaga
pos-12608	agcagatggcgaccttgtcc
[truncated: 17,280 more rows]
